# Supplementary material for: Circulating 20S proteasome for assessing protein energy wasting syndrome in hemodialysis patients
Source: PLoS One. 2020 Jul 31;15(7):e0236948. doi: 10.1371/journal.pone.0236948 (PMC7394422; doi:10.1371/journal.pone.0236948)
Supplement: S1 Data — (XLSX) [file pone.0236948.s001.xlsx]

## Sheet: data
temps_dialyse	hta	diabete	poids_sec	poids_sec_3 mois_avant	pdp_m3	poids_sec_m6avant	pdp_m6	taille	imc	surface_corporelle	pli_tricipital	perimetre_brachial	cmb	poids_pre	ra_pre	uree_pre	creatinine_pre	protides_pre	uf	crpqt	crp	hemoglobine	leucocytes	albumine	prealbumine	prealbumin	parathormone	vitamined	fer	ferritine	coef_saturation	cholesterol	ororsomucoide	ktv	npcr	pini	poids_ideal	creat_surf_380	arnos	score_isrnm	indice_creatinine	creatinine index	ltiqt	lti	fti	ltm	atm	epo	nutrition_parenterale
4	1	0	67.5	69	2.17391	70.5	4.25532	1.7	23.3564	1.79	9	30	27.174	69.5	23	25.7	923	69	2.3	0	<5mg/L	12.5	4.21	40.6	0.4	>0,3g/L	289.3	39.1	13.1	651.7	33	4.69	0.7	2.92506	1.65391	0	65	515.642	4	0	22.853	HIGH	17.5	HIGH	6.3	50.6	18.2	oui	non
4.5	1	0	81	81	0	80	-1.25	1.7	28.0277	1.98	16	32	26.976	84.35	26	19.9	519	70	3.75	8.1	>5mg/L	10.4	5.59	34.7	0.31	>0,3g/L	15.5	31.9	12.2	374.4	25	2.57	0.62	1.79695	1.10871	0.466859	65	262.121	2	2	16.7872	LOW	11.4	LOW	17.1	32.8	49.4	non	non
4	1	0	77	76	-1.31579	75	-2.66667	1.8	23.7654	1.96	NA	NA	0	79.3	23	20.5	818	66	2.7	0	<5mg/L	10.4	5.45	34.6	0.41	>0,3g/L	392.9	35.3	20.8	879.4	53	5.1	0.99	1.32834	1.20553	0	72.5	417.347	3	2	21.0757	HIGH	NA	NA	NA	NA	NA	oui	non
4.5	1	1	132	129.5	-1.9305	127	-3.93701	1.8	40.7407	2.63	48	45	29.928	138.1	18	32.5	989	70	5.6	10.8	>5mg/L	11.8	7.64	30.1	0.35	>0,3g/L	1224	24.4	13.4	266	28	4	1.37	1.07955	1.31616	1.40446	72.5	376.046	2	1	22.8746	HIGH	15	HIGH	28.2	48.5	91.3	oui	non
4	1	0	60.5	60.5	0	59	-2.54237	1.69	21.1827	1.683	10	28	24.86	62.95	27	21.4	732	63	2.95	0	<5mg/L	9.6	8.92	35.9	0.36	>0,3g/L	247.9	33.5	11.4	369.3	23	4.22	0.76	1.20361	0.977545	0	61.4	434.938	2	4	18.5617	LOW	NA	NA	NA	NA	NA	oui	non
4	1	1	91	91.5	0.546448	91	0	1.76	29.3776	2.138	8	31	28.488	94.2	23	19.4	789	65	3.5	6.9	>5mg/L	12.5	8.14	40.2	0.37	>0,3g/L	387.7	14.9	17.6	557.4	36	6.19	0.93	1.46494	0.991516	0.431424	69.5	369.036	3	2	19.6638	HIGH	12.5	LOW	17.4	38.7	54	non	non
4	1	0	88.5	89	0.561798	88.5	0	1.72	29.9148	2.085	10	36	32.86	90.7	24	22.6	774	76	2.5	0	<5mg/L	13	8.68	40.7	0.36	>0,3g/L	1033	38.9	13.4	468.2	31	4.15	0.79	1.56157	1.16155	0	66.5	371.223	3	1	20.0011	HIGH	15.9	HIGH	14.9	47.2	44.1	non	non
4	1	0	67.5	65.5	-3.05344	694.5	90.2808	1.72	22.8164	1.79	12	30	26.232	70.1	25	13.6	940	69	2.9	0	<5mg/L	11.5	3.38	39.9	0.34	>0,3g/L	511.2	35.3	19	335.5	45	5.58	0.69	1.70561	0.794242	0	66.5	525.14	3	3	21.9636	HIGH	15.9	HIGH	7.6	47	22.5	non	non
4	0	0	48	48	0	48.5	1.03093	1.72	16.225	1.49	8	20	17.488	50.5	23	9.6	477	75	2.65	5	<5mg/L	13.8	5.75	36.4	0.24	<0,3g/L	926.9	0	7.7	44.6	12	5.48	0.97	1.96232	0.641424	0.555174	66.5	320.134	1	4	19.516	HIGH	11.4	LOW	17.1	32.8	49.4	non	non
4	1	0	50	50.5	0.990099	50	0	1.62	19.052	1.5	6	25	23.116	51.85	22	18.6	703	71	2.45	0	<5mg/L	11.9	10.07	43	0.34	>0,3g/L	315.9	61.5	8.7	563	19	3.72	0.95	2.27305	1.14681	0	57.2	468.667	3	2	18.6352	LOW	12.1	LOW	7.2	31.8	18.9	oui	non
4	1	0	79	78.5	-0.636943	79	0	1.7	27.3356	1.58	10	34	30.86	82.8	20	36.9	1040	76	4	3.5	<5mg/L	11.3	5.28	38.2	0.25	<0,3g/L	528.2	82.6	11.1	321.3	31	3.19	1.16	1.40621	1.69865	0.425131	65	658.228	4	2	22.9475	HIGH	13.9	HIGH	15.3	40.2	44.2	oui	non
4	1	0	62.5	63.5	1.5748	63.5	1.5748	1.66	22.6811	1.6	6	29	27.116	62.6	23	14.7	599	71	0.2	0	<5mg/L	12.7	6.97	41.1	0.4	>0,3g/L	85.4	46.1	9.6	301.9	21	5.36	0.92	1.61857	0.826722	0	62	374.375	2	3	17.6415	LOW	11.3	LOW	12.1	31	33.2	oui	non
4	1	1	77	76.5	-0.653595	76.5	-0.653595	1.68	27.2817	1.7	11	29	25.546	78.8	21	14	649	67	2.2	17.1	>5mg/L	12.1	5.92	32.8	0.31	>0,3g/L	444.5	34.2	13.3	470.5	28	7.38	0.94	2.07661	0.876503	1.58084	63.5	381.765	1	3	19.0149	LOW	10.8	LOW	16.7	30.5	47.1	non	non
4	1	1	40.5	40.5	0	40	-1.25	1.5	18	1.92	9	26	23.174	41.3	24	35.3	582	74	1.4	0	<5mg/L	12.8	7.81	35.5	0.44	>0,3g/L	634.3	49.2	19.2	1805	43	2.47	0.89	2.27531	2.0264	0	50	303.125	2	3	15.926	LOW	11.1	LOW	7	25.1	15.8	oui	non
4	1	0	84.5	85.5	1.16959	86.5	2.31214	1.6	33.0078	1.29	14	34	29.604	86.4	29	23.2	690	69	2.4	27.2	>5mg/L	10.9	7.81	32.2	0.36	>0,3g/L	134.1	34.1	12.8	821.2	28	5.23	1.17	1.98569	1.31841	2.74534	57.5	534.884	2	2	18.1911	LOW	9.8	LOW	24.4	25	62.6	non	non
4	1	0	78	77.5	-0.645161	76.5	-1.96078	1.7	26.9896	1.98	16	32	26.976	78.7	25	13.2	572	69	1.4	11.3	>5mg/L	12.6	8.61	36	0.21	<0,3g/L	573	39.8	14.8	531.6	32	5.01	0.94	1.83468	0.798393	1.40503	65	288.889	2	3	17.1412	LOW	8.3	LOW	18.3	24	52.8	non	non
5	0	0	91.5	90.5	-1.10497	89.5	-2.23464	1.63	34.4386	1.94	12	37	33.232	97.8	22	16.4	884	72	5.2	15.3	>5mg/L	14.2	9.39	31.3	0.25	<0,3g/L	543.8	37.6	8.8	21.6	17	2.45	0.98	1.85222	0.954851	1.91617	59.75	455.67	3	3	21.8078	HIGH	14.2	HIGH	23.2	37.8	61.7	non	non
4	1	0	51.5	49.5	-4.0404	45.5	-13.1868	1.5	22.8889	2.09	20	26	19.72	53.6	22	26.5	745	57	2.6	0	<5mg/L	11.8	5.11	29.9	0.31	>0,3g/L	404.2	24.4	17.6	398.7	46	4.99	1.18	2.2256	1.55022	0	50	356.459	2	3	18.057	LOW	NA	NA	NA	NA	NA	oui	non
4	1	1	69	68.5	-0.729927	67.5	-2.22222	1.56	28.3531	1.48	22	33	26.092	72.3	24	15.5	560	67	3.8	4.8	<5mg/L	10.4	4.5	36.6	0.23	<0,3g/L	2460	46.4	8.5	125.3	24	4.5	0.91	2.00703	0.94039	0.518888	53.6	378.378	2	3	16.7094	LOW	10	LOW	19.3	24.4	47	oui	non
4	1	0	74	74	0	74	0	1.7	25.6055	1.73	6	28	26.116	77	24	20.6	761	74	3.3	0	<5mg/L	12.5	4.55	38.8	0.42	>0,3g/L	168.2	29.2	15.2	304.1	38	5.56	0.59	1.8705	1.16107	0	65	439.884	4	1	19.3794	HIGH	10.7	LOW	14.8	31	42.9	oui	non
4	1	0	46.5	47	1.06383	49.5	6.06061	1.63	17.5016	1.89	10	27	23.86	47.4	28	15.9	618	62	1.2	7.2	>5mg/L	12.3	10.25	37.6	0.28	<0,3g/L	623.4	41.4	4.4	298.3	13	3.11	0.94	2.29078	1.00743	0.642857	57.8	326.984	2	3	18.7087	LOW	11	LOW	6.5	29.2	17.2	oui	non
4	1	0	84.5	85	0.588235	85	0.588235	1.68	29.9391	1.44	13	30	25.918	86.5	23	15.9	727	66	2.35	9.4	>5mg/L	10.1	5.19	35.5	0.29	<0,3g/L	446.7	34.5	16.7	562.3	37	4.66	1.23	2.03393	0.965155	1.12307	63.5	504.861	2	3	19.4203	HIGH	14.5	HIGH	15.3	41.1	43.1	non	non
4	1	0	72.5	73	0.684932	NA	NA	1.6	28.3203	2.02	24	34	26.464	74.95	23	15.2	725	74	2.75	0	<5mg/L	14.8	8.68	36	0.41	>0,3g/L	1008	6.4	10	161.4	19	4.32	1	1.75447	0.878012	0	56	358.911	3	3	19.1146	HIGH	12.4	LOW	17	31.7	43.5	non	non
5	1	0	92	94.5	2.6455	94.5	2.6455	1.65	33.7925	1.83	12	38	34.232	96.15	27	12.2	741	69	4.6	6.1	>5mg/L	14.5	5.53	35.3	0.25	<0,3g/L	353.4	26.6	NA	25.7	NA	3.52	0.89	1.51591	0.695766	0.615184	61.25	404.918	2	3	20.1277	HIGH	16.3	HIGH	18.6	44.5	50.7	non	non
4	1	1	71	71	0	71	0	1.56	29.1749	2.11	20	31	24.72	72.4	24	19.6	563	65	2.8	11.8	>5mg/L	11.6	7.34	34.7	0.25	<0,3g/L	111.5	24.9	11.2	801.8	26	5.55	1.17	1.63976	1.05232	1.59147	53.6	266.825	2	2	16.0458	LOW	11	LOW	19.1	26.9	46.5	oui	oui
4	0	0	67	63.5	-5.51181	63.5	-5.51181	1.67	24.0238	1.8	9	20	17.174	69.1	25	25.8	1040	59	2.4	6.3	>5mg/L	9.4	5.09	33.2	0.31	>0,3g/L	619.2	48.4	11.9	631.3	32	3.68	1.11	1.66942	1.34298	0.67946	62.75	577.778	2	1	22.6264	HIGH	15.3	HIGH	9	42.5	25.2	oui	non
4	0	0	64.5	64	-0.78125	64	-0.78125	1.66	23.4069	1.82	13	27	22.918	66.6	24	24.7	963	65	2.55	3.5	<5mg/L	11.6	4.14	34.8	0.32	>0,3g/L	275.1	28	8	97.5	13	5.01	0.84	1.54963	1.24939	0.264009	59.6	529.121	3	2	21.763	HIGH	13.3	HIGH	10.2	36.7	28.1	non	non
4	0	0	50	51	1.96078	50.4	0.793651	1.65	18.3655	1.78	10	24	20.86	51.3	26	14.2	495	66	2.6	0	<5mg/L	11.7	6.09	31.4	0.24	<0,3g/L	454.3	33.2	14.7	914.1	32	4.53	0.81	2.19504	0.904305	0	61.25	278.09	1	4	17.1394	LOW	10.9	LOW	7.3	29.5	19.9	non	oui
4	1	0	57.5	63	8.73016	8.73	-558.648	1.58	23.0332	1.73	14	29	24.604	60.55	23	24.1	674	71	3.3	6.2	>5mg/L	12.3	6.49	35.9	0.3	<0,3g/L	607.8	42.9	20.7	975.6	36	4.17	0.86	2.25183	1.43127	0.495079	56	389.595	3	1	18.3859	LOW	11.4	LOW	12.2	28.5	30.4	oui	non
4.5	1	1	95	95	0	97	2.06186	1.6	37.1094	1.5	40	36	23.44	96.45	23	23.1	956	76	2	0	<5mg/L	12.5	5.57	41.5	0.44	>0,3g/L	1149	8.1	21	504.4	38	5.74	1.17	1.93495	1.2997	0	56	637.333	4	1	21.6592	HIGH	14.2	HIGH	24.1	36.4	61.8	oui	non
5	1	1	105.5	105.5	0	105	-0.47619	1.54	44.4847	1.6	42	54	40.812	108.2	22	25.1	557	72	3.1	11.3	>5mg/L	13	10.09	33.8	0.37	>0,3g/L	100.8	20.5	14.3	454.8	26	4.33	1.17	1.94275	1.40001	1.05717	52.4	348.125	2	2	16.6876	LOW	15.1	HIGH	32.2	35.9	76.4	oui	non
4	0	0	68.5	67.5	-1.48148	67.5	-1.48148	1.68	24.2701	2.13	13	32	27.918	70.6	25	7.8	611	61	2.9	3.9	<5mg/L	11.7	6.91	34.1	0.26	<0,3g/L	96	25.6	17.9	162.3	35	5.13	0.99	1.99253	0.555392	0.435484	63.5	286.854	2	3	19.3996	HIGH	12.6	HIGH	12.3	35.6	34.6	non	non
4	1	1	112	112	0	NA	NA	1.74	36.993	2.22	32	39	28.952	112.9	27	16.6	823	78	1.2	26.6	>5mg/L	12.5	7.83	35.4	0.26	<0,3g/L	155.2	37.3	8.4	382.5	18	3.13	1.43	1.07271	0.75205	4.13277	68	370.721	2	3	21.3812	HIGH	17.5	HIGH	19.8	53	60.1	oui	non
4	1	0	68	66.5	-2.25564	65	-4.61538	1.51	29.8233	1.8	17	34	28.662	70.8	18	27.3	716	77	3.15	3.1	<5mg/L	11.5	9.85	38.6	0.41	>0,3g/L	558.4	14.2	16.9	150.2	29	4.84	1.17	1.75462	1.44327	0.22918	50.6	397.778	3	1	18.6736	LOW	13.1	HIGH	17.9	29.8	40.8	non	non
4.5	1	1	92	92.5	0.540541	91	-1.0989	1.65	33.7925	2.38	15	31	26.29	95.3	28	17.7	650	66	2.99	27.5	>5mg/L	11.7	7.76	33.7	0.23	<0,3g/L	224.7	39.6	8.3	185.9	20	3.85	1.33	1.68825	0.97877	4.71875	61.25	273.109	2	3	18.2149	LOW	9.2	LOW	23.7	25.2	64.5	non	non
5	1	1	91	88	-3.40909	85.5	-6.43275	1.65	33.4252	1.74	28	33	24.208	95.1	26	20.8	539	67	4.5	6.5	>5mg/L	11.4	7.22	34.6	0.27	<0,3g/L	969.4	6.3	17.2	551.4	40	2.84	1.45	1.9409	1.1885	1.00888	59	309.77	2	2	17.4257	LOW	8.7	LOW	26.1	23.8	71	non	non
4	1	0	43	41	-4.87805	37.5	-14.6667	1.62	16.3847	2.11	13	27	22.918	44.6	22	22	743	70	2.2	0	<5mg/L	13.3	2.88	36.8	0.25	<0,3g/L	803	44.2	6.8	13.4	14	4.15	0.93	2.60708	1.38989	0	57.2	352.133	2	3	18.5484	LOW	8.8	LOW	7.5	23.2	19.7	non	non
4	1	0	72	71	-1.40845	71	-1.40845	1.67	25.8166	1.61	30	33	23.58	74	19	25.1	643	69	2.7	0	<5mg/L	11.5	5.95	33.3	0.33	>0,3g/L	1361	24.4	20.6	512.2	49	3.78	0.89	2.38087	1.51415	0	60.2	399.379	2	2	17.1865	LOW	9.5	LOW	16.5	26.6	45.9	oui	non
4	1	0	68.5	66.5	-3.00752	66.5	-3.00752	1.72	23.1544	2.1	13	29	24.918	71	24	27.7	733	71	3	11.2	>5mg/L	11.4	5.99	37	0.29	<0,3g/L	181.5	60.1	10.3	844.2	31	4.23	1.63	1.76773	1.4668	1.7014	66.5	349.048	3	2	19.4956	HIGH	11.7	LOW	11.8	34.5	34.8	oui	non
4	1	1	74	73.5	-0.680272	77	3.8961	1.68	26.2188	1.38	14	34	29.604	76.1	23	27.6	836	69	2.9	5.1	>5mg/L	13.3	6.27	32.1	0.27	<0,3g/L	436.5	34.8	16.6	902.9	55	2.55	0.88	1.41928	1.31891	0.517826	60.8	605.797	3	2	19.4205	HIGH	NA	NA	NA	NA	NA	oui	oui
4	0	0	68	67.5	-0.740741	67.5	-0.740741	1.8	20.9877	1.85	10	29	25.86	69.75	25	21.4	899	68	2	18.4	>5mg/L	12.5	5.5	34.5	0.27	<0,3g/L	293.1	32.5	9.9	225.3	25	4.69	1.05	2.0146	1.23624	2.07407	72.5	485.946	2	3	21.6298	HIGH	15.8	HIGH	5.7	51.1	18.4	non	non
4.5	1	1	92.5	88.5	-4.51977	87.5	-5.71429	1.74	30.5523	1.81	16	36	30.976	96	26	28.1	835	66	3.9	0	<5mg/L	11.4	4.01	39.1	0.38	>0,3g/L	326.6	51.8	25.1	822.3	55	2.79	0.73	1.46121	1.35913	0	68	461.326	4	1	20.3781	HIGH	14.3	HIGH	15.8	43.3	47.9	oui	non
4.5	1	1	97	97	0	97	0	1.76	31.3146	2.22	9	32	29.174	98.7	24	23.7	773	69	2.12	0	<5mg/L	12	8.55	36.8	0.41	>0,3g/L	117.9	38.3	12.3	126.1	21	4.47	1.16	1.75842	1.27631	0	69.5	348.198	2	1	20.2163	HIGH	12.7	HIGH	19.4	39.4	60	non	non
4	0	0	53	60	11.6667	63	15.873	1.72	17.9151	1.58	13	22	17.918	59.7	21	20.2	356	46	6	0	<5mg/L	10.7	6.37	27.8	0.26	<0,3g/L	139.6	5.6	13.5	146.6	36	4.1	0.8	1.85347	1.13749	NA	NA	225.316	1	3	16.8757	LOW	NA	NA	NA	NA	NA	oui	non
4	1	0	70	72	2.77778	NA	NA	1.65	25.7117	1.81	22	32	25.092	70.8	24	13.9	255	71	1.1	5.6	>5mg/L	12.8	7.7	29.9	0.25	<0,3g/L	17.9	13.5	11.6	866.2	41	3.98	0.92	2.35859	0.91066	0.69	59	140.884	2	3	14.5363	LOW	17.1	HIGH	10.2	46.5	27.8	oui	oui
4	1	0	58.5	60.5	3.30579	60.5	3.30579	1.56	24.0385	1.612	20	31	24.72	60	27	12.4	475	66	2	0	<5mg/L	11	5.93	36.3	0.29	<0,3g/L	67.3	27.1	16.2	761.2	34	4.97	0.63	2.58217	0.854254	NA	NA	294.665	2	3	15.1184	LOW	10.4	LOW	13.9	25.2	33.8	non	non
4	1	0	61.5	61.5	0	61.5	0	1.74	20.3131	1.713	18	24	18.348	63.3	24	20.5	556	67	2.3	17.9	>5mg/L	12.4	6.93	39.3	0.28	<0,3g/L	247	63.3	12.7	717.5	30	3.77	1.47	1.52686	1.05832	2.39	53.6	324.577	2	3	17.6219	LOW	13.7	HIGH	7.1	41.5	21.6	oui	non
4	1	0	75	79	5.06329	81.5	7.97546	1.79	23.4075	1.93	13	30	25.918	78.55	23	20.9	776	69	3.855	22.9	>5mg/L	13	8.02	40.3	0.27	<0,3g/L	155.6	63.7	8.5	498.5	22	4.36	1.34	1.47077	1.05716	2.82	NA	402.073	4	2	20.3863	HIGH	14.9	HIGH	8.7	47.8	27.9	oui	non
4.5	1	1	103	103.5	0.483092	102	-0.980392	1.6	40.2344	2.04	22	38	31.092	107	22	21.1	462	73	4.85	7.5	>5mg/L	8.6	6.56	38.6	0.36	>0,3g/L	293.1	21.5	8.2	318.5	16	2.73	0.8	1.835	1.15	0.43	56	226.471	2	2	16.256	LOW	NA	NA	NA	NA	NA	oui	non
[truncated: 65 more columns]
